# Supplementary material for: TP53 Mutations Identified Using NGS Comprise the Overwhelming Majority of TP53 Disruptions in CLL: Results From a Multicentre Study
Source: Front Oncol. 2022 Jun 28;12:909615. doi: 10.3389/fonc.2022.909615 (PMC9273895; doi:10.3389/fonc.2022.909615)
Supplement: Supplementary Table 1 — TP53 mutations from mutated cohort. [file Table_1.xlsx]

## Sheet: Table 1
mut id	Sample ID	Patient	del 17p	cDNA_Variant(LRG_321t1)	Protein description (LRG_321p1)	VAF (%)	%del17p	Variant Classification
1	103002387	1	1	c.388C>G	p.L130V	37	88	Missense
2	103002444	2	1	c.613T>A	p.Y205N	44	55	Missense
3	103002539	3	0	c.746G>C	p.R249T	22	na	Missense
4	103002710	4	1	c.842A>G	p.D281G	55	95	Missense
5	103002809	5	0	c.734G>A	p.G245D	25	na	Missense
6	103002835	6	1	c.626_627del	p.(R209Kfs*6)	10	25	Frameshift
7	103002835	6	1	c.585_589delCCGAG	p.(R196Gfs*11)	15	25	Frameshift
8	103003064	7	0	c.626_627del	p.(R209Kfs*6)	18	na	Frameshift
9	103002967	8	1	c.389T>A	p.L130H	58	80	Missense
10	103003242	9	1	c.626_627del	p.(R209Kfs*6)	12	25	Frameshift
11	103003266	10	1	c.743G>A	p.R248Q	35	44	Missense
12	103003395	11	1	c.298C>T	p.Q160*	65	94	Nonsense
13	103003688	12	0	c.504_504delC	p.(H168Qfs*2)	42	na	Frameshift
14	103003714	13	0	c.652-654delGTG	p.(V218del)	17	na	In_Frame
15	103003810	14	0	c.404G>A	p.C135Y	23	na	Missense
16	103004696	15	1	c.375+1 G>A	p.?	66	99	Splice
17	103004706	16	1	c.743G>A	p.R248Q	72	99	Missense
18	103004801	17	1	c.785G>T	p.G262V	28	92	Missense
19	103004912	18	0	c.626_627del	p.(R209Kfs*6)	33	na	Frameshift
20	103005303	19	1	no mutation	no mutation	na	23	na
21	103005776	20	1	c.700T>C	p.Y234H	80	90	Missense
22	103006421	21	0	c.701A>G	p.Y234C	10	na	Missense
23	103006430	22	0	c.427G>A	p.V143M	22	na	Missense
24	103006631	23	1	c.646G>A	p.V216M	75	90	Missense
25	103007254	24	1	c.584T>C	p.I195T	13	23	Missense
26	103007254	24	1	c.818G>T	p.R273L	15	23	Missense
27	103007687	25	1	c.405_495del	p.Q136Hfs*4	25	25	Frameshift
28	103007808	26	0	c.733G>A	p.G245S	7	na	Missense
29	103008122	27	1	c.734G>A	p.G245D	72	23	Missense
30	103008403	28	0	c.241_245delACACC	p.(T81Gfs*66)	11	na	Frameshift
31	103008403	28	0	c.378C>A	p.Y126*	35	na	Nonsense
32	103008403	28	0	c.1001_1006dupGGCGTG	p.(G334_R335dup)	8	na	In_Frame
33	103008742	29	1	c.517G>T	p.V173L	84	90	Missense
34	103008788	30	1	c.646G>A	p.V216M	9	18	Missense
35	103008790	31	0	c.844C>T	p.R282W	21	na	Missense
36	103008801	32	1	c.827_838delCCTGTCCTGGGA	p.(A276_R280delinsG)	60	70	In_Frame
37	103008929	33	1	c.730G>C	p.G244R	10	14	Missense
38	103008953	34	1	c.730G>C	p.G244R	75	90	Missense
39	103008971	35	1	c.376-1G>C	p.?	87	50	Splice
40	103009342	36	1	c.578A>G	p.H193R	65	80	Missense
41	103009357	37	1	c.394A>G	p.K132E	55	86	Missense
42	103009490	38	0	c.376-2A>G	p.?	6	na	Splice
43	103009720	39	1	c.743G>A	p.R248Q	29	54	Missense
44	103009720	39	1	c.641A>G	p.H214R	4	54	Missense
45	103009794	40	1	c.586C>T	p.Arg196*	78	85	Nonsense
46	103009797	41	0	c.877G>T	p.G293W	32	na	Missense
47	103010518	42	1	c.686_687del	p.(C229Yfs*10)	45	85	Frameshift
48	103010538	43	0	c.329_339del	p.(R110Lfs*35)	7	na	Frameshift
49	103010538	43	0	c.470_475dup	p.(V157R158Dup)	10	na	In_Frame
50	103010566	44	1	no mutation	no mutation	na	80	na
51	103010632	45	0	c.485T>A	p.I162N	35	na	Missense
52	103010666	46	1	c.659A>G	p.Y220C	5	30	Missense
53	103010666	46	1	c.524G>A	p.R175H	5	30	Missense
54	103010666	46	1	c.1009C>T	p.R337C	23	30	Missense
55	103010666	46	1	c.711G>A	p.M237I	6	30	Missense
56	103010666	46	1	c.687T>A	p.C229*	3	30	Nonsense
57	103010666	46	1	c.467_470delG	p(R156Pfs*)	4	30	Frameshift
58	103011073	47	0	c.80C>T	p.P27L	22	na	Missense
59	103011246	48	0	c.993+3A>T	p.?	35	na	Splice
60	103011462	49	0	c.637C>T	p.R213*	24	na	Nonsense
61	103011530	50	0	c.772G>T	p.E258*	3	na	Nonsense
62	103011561	51	1	c.785G>A	p.G262D	5	55	Missense
63	103011561	51	1	c.783-4_785delGTTGTGG	p.?	38	55	Splice
64	103011703	52	0	c.896_899dupTGCC	p.(P201Afs*6)	18	na	Frameshift
65	103011703	52	0	c.365_366del	p.(V122Dfs*26)	17	na	Frameshift
66	103011748	53	1	c.469G>T	p.V157F	9	15	Missense
67	103011748	53	1	c.815T>A	p.V272E	5	15	Missense
68	103011950	54	1	c.830G>T	p.C277F	22	25	Missense
69	103011950	54	1	c.826G>C	p.A276P	9	25	Missense
70	103012540	55	0	c.536A>G	p.H179R	15	na	Missense
71	103013049	56	1	c.818G>T	p.R273L	65	80	Missense
72	103013196	57	0	c.869G>A	p.R290H	18	na	Missense
73	103013220	58	1	no mutation	na	na	91	na
74	103013318	59	0	c.833C>G	p.P278R	20	na	Missense
75	103013324	60	0	c.272G>A	p.W91*	45	na	Nonsense
76	103013376	61	0	c.763A>T	p.I255F	31	na	Missense
77	103013376	61	0	c.827C>T	p.A276V	7	na	Missense
78	103013376	61	0	c.844C>G	p.R282G	6	na	Missense
79	103013758	62	0	c.1039G>A	p.A347T	43	na	Missense
80	103014698	63	0	c.526T>C	p.C176R	15	na	Missense
81	103014717	64	0	c.527G>T	p.C176F	25	na	Missense
82	103015297	65	0	c.818G>A	p.R273H	45	na	Missense
83	103016438	66	1	c.833C>G	p.P278R	65	89	Missense
84	103014665	67	0	c.1028del	p.(E343Gfs*2)	74	na	Frameshift
85	15/1257	68	0	c.535C>G	p.H179D	23	na	Missense
86	15/1421	69	1	c.430C>T	p.Q144*	15	23	Nonsense
87	15/2286	70	0	c.711G>T	p.M237I	18	na	Missense
88	15/2365	71	0	c.376-1G>C	p.?	31	na	Splice
89	15/2871	72	1	c.826G>C	p.A276P	9	22	Missense
90	15/4629	73	1	c.772G>T	p.E258*	94	90	Nonsense
91	15/4769	74	1	c.524G>A	p.R175H	4	98	Missense
92	15/4787	75	1	c.772G>T	p.E258*	93	92	Nonsense
93	15/4788	76	1	c.659A>G	p.Y220C	15	39	Missense
94	15/5134	77	0	c.375+1G>C	p.?	82	na	Splice
95	15/5197	78	1	c.632C>T	p.T211I	30	40	Missense
96	15/5531	79	0	c.659A>G	p.Y220C	50	na	Missense
97	15/5599	80	0	c.711G>A	p.M237I	58	na	Missense
98	15/5599	80	0	c.670G>T	p.E224*	13	na	Nonsense
99	15/5599	80	0	c.626_627del	p.(R209Kfs*6)	5	na	Frameshift
100	15/5828	81	0	c.23C>A	p.P8H	46	na	Missense
101	15/6125	82	1	c.1027G>T	p.E343*	43	15	Nonsense
102	15/6397	83	0	c.742C>T	p.R248W	4	na	Missense
103	15/6397	83	0	c.701A>G	p.Y234H	3	na	Missense
104	15/6397	83	0	c.659A>G	p.Y220C	7	na	Missense
105	15/6508	84	1	no mutation	no mutation	na	11	na
106	15/6731	85	1	c.121delG	p.(D41Mfs*3)	23	38	Frameshift
107	15/7055	86	0	c.843C>A	p.D281E	10	na	Missense
108	15/7055	86	0	c.742C>T	p.R248W	25	na	Missense
109	15/7057	87	0	c.838A>G	p.R280G	37	na	Missense
110	15/7445	88	1	c.734G>A	p.G245D	39	38	Missense
111	15/7445	89	1	c.533A>C	p.H178P	7	38	Missense
112	15/7652	90	1	c.701A>G	p.Y234H	20	41	Missense
113	15/7652	90	1	c.733G>A	p.G245S	3	41	Missense
114	15/7898	91	1	c.949C>T	p.Q317*	90	95	Nonsense
115	16/00454	92	1	no mutation	no mutation	na	30	na
116	16/01605	93	1	c.517G>A	p.V173M	52	79	Missense
117	16/03050	94	0	c.578A>G	p.H193R	95	na	Missense
118	16/04406	95	0	c.715A>G	p.N239D	4	na	Missense
119	16/04464	96	0	na	na	50	na	na
120	16/04605	97	1	c.517G>A	p.V173M	95	95	Missense
121	16/05480	98	1	no mutation	no mutation	na	76	na
122	16/05783	99	0	c.476C>T	p.A159V	8	na	Missense
123	16/06412	100	1	c.711G>T	p.M237I	45	31	Missense
124	16/06595	101	1	c.752T>A	p.I251N	21	45	Missense
125	16/07728	102	0	c.818G>A	p.R273H	11	na	Missense
126	16/08249	103	0	c.536A>G	p.H179R	37	na	Missense
127	16/08249	103	0	c.662A>G	p.E221G	20	na	Missense
129	16/08884	105	0	c.97-2A>T	p.?	13	na	Splice
128	16/08419	104	1	no mutation	no mutation	na	67	na
130	16/08884	105	0	c.742C>T	p.R248W	5	na	Missense
131	16/09162	106	1	c.722C>T	p.S241F	55	18	Missense
132	16/09560	107	0	c.743G>A	p.R248Q	20	na	Missense
133	16/10268	108	1	c.644G>T	p.S215I	94	96	Missense
134	16/10655	109	0	c.826G>C	p.A276P	38	na	Missense
135	16/10964	110	1	c.395A>G	p.K132R	77	88	Missense
136	16/11441	111	1	c.979dupT	p.(Y327Lfs*10)	79	76	Frameshift
137	17/00270	112	0	c.641A>G	p.H214R	5	na	Missense
138	17/00882	113	1	c.357delC	p.(K120Sfs*3)	3	24	Frameshift
139	17/02020	114	0	c.578A>C	p.H193P	4	na	Missense
140	17/02316	115	1	c.290delT	p.(V97Afs*26)	45	76	Frameshift
141	17/02587	116	0	na	na	43	na	na
142	17/02587	116	0	na	na	41	na	na
143	17/03019	117	0	c.626_627del	p.(R209Kfs*6)	12	na	Frameshift
144	17/03019	117	0	c.742C>T	p.R248W	10	na	Missense
145	17/03019	117	0	c.380C>T	p.S127F	4	na	Missense
146	17/03019	117	0	c.969_970dupGG	p.(D324Gfs*22)	4	na	Frameshift
147	17/03019	117	0	c.560-1G>T	p.?	4	na	Splice
148	17/03056	118	1	c.782+2T>C	p.?	22	66	Splice
149	17/03056	118	1	c.713G>T	p.C238F	18	66	Missense
150	17/03056	118	1	c.818G>A	p.R273H	9	66	Missense
151	17/03056	118	1	c.626_627del	p.(R209Kfs*6)	5	66	Frameshift
152	17/03360	119	0	c.407A>C	p.Q136P	30	na	Missense
153	17/03391	120	1	c.216delC	p.(V73Wfs*50)	3	86	Frameshift
154	17/04299	121	1	c.817C>T	p.R273C	73	89	Missense
155	17/04299	121	1	c.683_686delACTG	p.(D228Vfs*18)	15	89	Frameshift
156	17/04316	122	0	c.807_809delCTT	p.(F270del)	13	na	In_Frame
157	17/04316	122	0	c.745A>G	p.R249G	6	na	Missense
158	17/04394	123	0	c.743G>T	p.R248L	49	na	Missense
159	17/04578	124	0	c.626_627del	p.(R209Kfs*6)	18	na	Frameshift
160	17/04578	124	0	c.281_288delCATCTTCT	p.(S94Cfs*52)	12	na	Frameshift
161	17/04620	125	1	c.794T>C	p.L265P	90	97	Missense
162	17/05230	126	0	c.637C>T	p.R213*	4	na	Nonsense
163	17/05230	126	0	c.818G>T	p.R273L	3	na	Missense
164	17/05526	127	1	c.817C>T	p.R273C	43	65	Missense
165	17/05526	127	1	c.711G>T	p.M237I	15	65	Missense
166	17/05813	128	1	c.128T>A	p.L43*	9	22	Nonsense
167	17/05813	128	1	c.742C>T	p.R248W	8	22	Missense
168	17/05813	128	1	c.774A>T	p.E258D	5	22	Missense
169	17/06646	129	1	c.804_825del22	p.(N268Kfs*70)	10	27	Frameshift
170	17/06646	129	1	c.832C>G	p.P278A	4	27	Missense
171	17/08193	130	1	c.743G>A	p.R248Q	66	14	Missense
172	17/08265	131	1	c.832C>T	p.P278S	68	67	Missense
173	17/09717	132	1	c.818G>A	p.R273H	97	unk	Missense
174	17/10024	133	1	c.857A>G	p.E286G	84	92	Missense
175	17/11143	134	1	c.641A>G	p.H214R	4	45	Missense
176	17/11631	135	0	c.541C>T	p.R181C	4	na	Missense
177	17/12485	136	0	c.535C>T	p.H179Y	7	na	Missense
178	17/13554	137	0	c.488A>G	p.Y163C	7	na	Missense
179	17/13636	138	1	c.613T>C	p.Y205H	43	43	Missense
180	17/13834	139	0	c.733G>A	p.G245S	52	na	Missense
181	18/00118	140	1	no mutation	no mutation	na	86	na
182	18/00150	141	1	c.584T>C	p.I195T	39	47	Missense
183	18/00150	141	1	c.559+1G>T	p.?	5	47	Splice
184	18/00401	142	0	c.742C>T	p.R248W	7	na	Missense
185	18/00436	143	1	no mutation	no mutation	na	24	na
186	18/01228	144	0	c.518T>A	p.V173E	42	na	Missense
187	18/01228	144	0	c.186delA	p.(A63Lfs*60)	40	na	Frameshift
188	18/00835	145	0	c.580C>T	p.L194F	6	na	Missense
189	18/01222	146	0	c.916C>T	p.R306*	63	na	Nonsense
190	18/01222	146	0	c.310C>T	p.Q104*	9	na	Nonsense
191	18/01302	147	0	c.523C>G	p.R175G	14	na	Missense
192	18/02095	148	1	c.832C>G	p.P278A	27	43	Missense
193	18/02095	149	1	c.818G>T	p.R273L	16	43	Missense
194	18/02095	149	1	c.736A>G	p.M246V	8	43	Missense
195	18/02211	150	0	c.216dupC	p.(V73Rfs*76)	42	na	Frameshift
196	18/02211	150	0	c.568C>T	p.P190S	32	na	Missense
197	18/02354	151	0	c.711G>A	p.M237I	10	na	Missense
198	18/02355	152	1	c.569C>T	p.P190L	48	75	Missense
199	18/02414	153	1	c.704_709dupACTACA	p.(N235_Y236dup)	45	14	In_Frame
200	18/02802	154	1	c.358A>G	p.K120E	40	33	Missense
201	18/02886	155	1	c.704_709dupACTACA	p.(N235_Y236dup)	47	12	In_Frame
202	18/03623	156	1	c.725G>A	p.C242Y	49	82	Missense
203	18/05027	157	0	c.713_715delGTA	p.(C238_N239delinsY)	33	na	In_Frame
204	18/05153	158	0	c.341T>C	p.L114S	54	na	Missense
205	18/06016	159	1	c.833C>G	p.P278R	27	33	Missense
206	18/06723	160	1	c.329G>T	p.R110L	88	91	Missense
207	18/07229	161	1	c.578A>T	p.H193L	32	10	Missense
208	18/07229	161	1	c.743G>A	p.R248Q	6	10	Missense
209	18/07760	162	1	c.121delG	p.(D41Mfs*3)	30	61	Frameshift
210	18/07928	163	1	c.370delT	p.(C124Afs*46)	67	80	Frameshift
211	18/08001	164	0	c.316_332del	p.(S106Gfs*37)	75	na	Frameshift
212	18/08001	164	0	c.626_627del	p.(R209Kfs*6)	9	na	Frameshift
213	18/08152	165	1	no mutation	no mutation	na	37	na
214	18/08224	166	1	c.403T>C	p.C135R	19	22	Missense
215	18/08224	166	1	c.614A>T	p.Y205F	8	22	Missense
216	18/08224	166	1	c.733_734delGGinsTT	p.(G245F)	7	22	Missense
217	18/08224	166	1	c.290T>G	p.V97G	5	22	Missense
218	18/08224	166	1	c.722C>T	p.S241F	4	22	Missense
219	18/08224	166	1	c.818G>T	p.R273L	4	22	Missense
220	18/08335	167	1	c.742C>T	p.R248W	7	12	Missense
221	18/08335	167	1	c.128T>A	p.L43*	3	12	Nonsense
222	18/08335	167	1	c.1010G>T	p.R337L	3	12	Missense
223	18/08740	168	1	c.838A>T	p.R280*	74	na	Nonsense
224	18/08734	169	1	c.532_535delCACC	p.(H178Mfs*68)	79	71	Frameshift
225	18/08771	170	1	c.631_632delAC	p.(T211Ffs*4)	16	37	Frameshift
226	18/08885	171	0	c.833C>G	p.P278R	38	na	Missense
227	18/08961	172	1	c.842A>T	p.D281V	40	73	Missense
228	18/08961	172	1	c.652G>A	p.V218M	17	73	Missense
229	18/09351	173	0	c.527G>T	p.C176F	45	na	Missense
230	18/10532	174	1	c.1012_1024del	p.(F338Efs*3)	38	58	Frameshift
231	18/10532	174	1	c.743G>A	p.R248Q	4	58	Missense
232	18/10580	175	0	c.742C>T	p.R248W	4	na	Missense
233	18/10698	176	1	c.626_627del	p.(R209Kfs*6)	52	71	Frameshift
234	18/13040	177	1	c.422G>A	p.C141Y	64	80	Missense
235	19/00868	178	1	c.584T>C	p.I195T	47	45	Missense
236	19/00864	179	0	c.536A>G	p.H179R	89	na	Missense
237	19/00891	180	1	c.517G>T	p.V173L	92	90	Missense
238	19/00889	181	1	c.376-1G>C	p.?	80	75	Splice
239	19/01234	182	1	c.827_838del	p.(A276_R280delinsG)	82	97	In_Frame
240	19/01268	183	1	c.993G>A	p.Q331=	37	78	Nonsense
241	19/01274	184	0	c.844C>T	p.R282W	23	na	Missense
242	19/01458	185	1	no mutation	no mutation	na	23	na
243	19/01613	186	0	c.722C>T	p.S241F	33	na	Missense
244	19/01673	187	1	c.673-2A>G	p.?	55	73	Splice
245	19/02058	188	0	c.715A>G	p.N239D	10	na	Missense
246	19/02583	189	1	c.490A>G	p.K164E	15	36	Missense
247	19/03320	190	0	c.529C>T	p.P177S	40	na	Missense
248	19/03599	191	1	c.541C>T	p.R181C	32	63	Missense
249	19/03599	191	1	c.388_390delCTC	p.(L130del)	46	75	In_Frame
250	19/05136	192	1	c.1006dupT	p.(E336fs)	92	93	Frameshift
251	19/06281	193	1	c.626_627del	p.(R209Kfs*6)	56	88	Frameshift
252	19/06492	194	1	c.626_627del	p.(R209Kfs*6)	41	80	Frameshift
253	19/06826	195	0	c.817C>A	p.R273S	22	na	Missense
254	19/06826	195	0	c.701A>G	p.Y234H	20	na	Missense
255	19/08932	196	1	c.856_857insGAGATTCACCGCACAGAGG	p.(E286fs)	85	93	Frameshift
256	19/09766	197	1	c.404G>A	p.C135Y	51	77	Missense
257	G193060W	198	0	c.701A>G	p.Y234H	27	na	Missense
258	G209072H	199	0	c.388C>G	p.L130V	13	na	Missense
259	G209299J	200	1	c.476C>A	p.A159D	14	32	Missense
260	G209299J	200	1	c.367A>C	p.T123P	13	29	Missense
261	G202193J	201	0	c.701A>G	p.Y234H	32	na	Missense
262	G202193J	201	0	c.560-1G>C	p.?	30	na	Splice
263	G192222L	202	0	c.512A>G	p.E171G	26	na	Missense
264	G196908S	203	1	c.530C>G	p.P177R	16	35	Missense
265	G197584F	204	0	c.701A>G	p.Y234H	5	na	Missense
266	G197584F	205	0	c.673-2A>C	p.?	5	na	Splice
267	G198287F	206	0	c.818G>A	p.R273H	5	na	Missense
268	G198287F	206	0	c.673-2A>C	p.?	8	na	Splice
269	G198287F	206	0	c.527G>T	p.C176F	8	na	Missense
270	G205493Y	207	1	c.376T>G	p.Y126D	85	93	Missense
271	G192704Q	208	1	c.818G>A	p.R273H	74	96	Missense
272	G194709R	209	0	c.701A>G	p.Y234H	11	na	Missense
273	G194144D	210	0	c.559+1G>A	p.?	43	na	Splice
274	G194578L	211	1	c.743G>A	p.R248Q	8	22	Missense
275	G201791S	212	0	c.830G>A	p.C277Y	9	na	Missense
276	G197002A	213	1	c.406C>T	p.Q136*	91	95	Nonsense
277	G192566W	214	1	c.329G>T	p.R110L	86	93	Missense
278	G191655D	215	1	c.119_170del	p.(M40Tfs*66)	23	25	Frameshift
279	G203044A	216	1	c.536A>G	p.H179R	84	91	Missense
280	G192223B	217	0	c.626_627del	p.(R209Kfs*6)	32	na	Frameshift
281	G192223B	217	0	c.534C>A	p.H178Q	6	na	Missense
282	G198850H	218	0	c.294_297del	p.(S99Rfs*23)	17	na	Frameshift
283	G197145W	219	1	c.488A>G	p.Y163C	84	95	Missense
284	G205582D	220	1	c.743G>A	p.R248Q	61	88	Missense
285	W1608258	221	0	c.1039G>A	p.A347T	12	na	Missense
286	W1609759	222	0	c.743G>A	p.R248Q	37	na	Missense
287	W1610196	223	1	c.818G>A	p.R273H	2	10	Missense
288	W1613280	224	1	no mutation	no mutation	na	10	na
289	W1702152	225	1	no mutation	no mutation	na	10	na
290	W1703273	226	0	c.743G>A	p.R248Q	2	na	Missense
291	W1703273	226	0	c.701A>G	p.Y234H	3	na	Missense
292	W1703273	226	0	c.830G>A	p.C277Y	2	na	Missense
293	W1703273	226	0	c.955A>T	p.K319*	1	na	Nonsense
294	W1703277	227	1	c.524G>A	p.R175H	35	17	Missense
295	W1703277	227	1	c.652_654delGTG	p.(V218del)	40	17	In_Frame
296	W1704098	228	0	c.560-1G>A	p.?	17	na	Splice
297	W1704098	228	0	c.706T>C	p.Y236H	22	na	Missense
298	W1704980	229	0	c.847delC	p.(R283Afs*62)	24	na	Frameshift
299	W1704980	229	0	c.823T>C	p.C275R	23	na	Missense
300	W1707069	230	0	c.743G>A	p.R248Q	8	na	Missense
301	W1707069	230	0	c.818G>A	p.R273H	27	na	Missense
302	W1708938	231	0	c.536A>G	p.H179R	6	na	Missense
303	W1708938	231	0	c.638G>A	p.R213Q	2	na	Missense
304	W1710983	232	1	c.650_654dupTGGTG	p.(P219Wfs*30)	90	10	Frameshift
305	W1711220	233	0	c.488A>G	p.Y163C	14	na	Missense
306	W1712299	234	0	c.473G>A	p.R158H	46	na	Missense
307	W1712398	235	0	c.626_627del	p.(R209Kfs*6)	36	na	Frameshift
308	W1712398	235	0	c.924_930delGCCCAAC	p.(P309fs*34)	34	na	Frameshift
309	W1713005	236	0	c.949C>T	p.Q317*	2	na	Nonsense
310	W1716327	237	0	c.375+1G>A	p.?	47	na	Splice
311	W1716327	237	0	c.1010G>T	p.R337L	47	na	Missense
312	W1800721	238	0	c.742C>T	p.R248W	86	na	Missense
313	W1801106	239	1	no mutation	no mutation	na	10	na
314	W1801193	240	0	c.993+1G>A	p.?	10	na	Splice
315	W1801193	240	0	c.844_845delinsGTCTCCATCTCTT	p.(R282Vfs*67)	12	na	Frameshift
316	W1801745	241	0	c.672+1G>A	p.?	4	na	Splice
317	W1803552	242	0	c.396G>C	p.K132N	1	na	Missense
318	W1803552	242	0	c.701A>C	p.Y234S	3	na	Missense
319	W1803741	243	0	c.783-2A>C	p.?	1	na	Splice
320	W1803944	244	0	c.641A>G	p.H214R	2	na	Missense
321	W1805743	245	0	c.716A>G	p.N239S	2	na	Missense
322	W1806518	246	0	c.929dupA	p.(N310Kfs*27)	1	na	Frameshift
323	W1806627	247	0	c.524G>A	p.R175H	2	na	Missense
324	W1806627	247	0	c.583_600delATCCGAGTGGAAGGAAAT	p.(I195_N200del)	2	na	In_Frame
325	W1806627	247	0	c.641A>G	p.H214R	2	na	Missense
326	W1806627	247	0	c.644G>A	p.S215N	2	na	Missense
327	W1806627	247	0	c.731G>A	p.G244D	2	na	Missense
328	W1806627	247	0	c.742C>T	p.R248W	2	na	Missense
329	W1806627	247	0	c.817C>T	p.R273C	2	na	Missense
330	W1806627	247	0	c.527G>A	p.C176Y	2	na	Missense
331	W1806977	248	0	c.673-2A>T	p.?	1	na	Splice
332	W1806977	248	0	c.701A>G	p.Y234H	1	na	Missense
333	W1806977	248	0	c.782+1G>A	p.?	1	na	Splice
334	W1806977	248	0	c.919+2T>A	p.?	3	na	Splice
335	W1808295	249	0	c.708C>G	p.Y236*	9	na	Nonsense
336	W1808295	249	0	c.853G>A	p.E285K	2	na	Missense
337	W1808295	249	0	c.818G>A	p.R273H	2	na	Missense
338	W1808665	250	0	c.830G>T	p.C277F	2	na	Missense
339	W1808672	251	0	c.584T>C	p.I195T	5	na	Missense
340	W1808672	251	0	c.715A>G	p.N239D	6	na	Missense
341	W1808672	251	0	c.725G>A	p.C242Y	7	na	Missense
342	W1808672	251	0	c.842A>G	p.D281G	36	na	Missense
343	W1809412	252	0	c.892G>T	p.E298*	94	na	Nonsense
344	W1811587	253	0	c.626_627del	p.(R209Kfs*6)	2	na	Frameshift
345	W1811587	253	0	c.747G>T	p.R249S	2	na	Missense
346	W1811927	254	0	c.818G>A	p.R273H	2	na	Missense
347	W1813058	255	1	c.701A>G	p.Y234H	8	64	Missense
348	W1813058	255	1	c.733G>A	p.G245S	7	64	Missense
349	W1813058	255	1	c.817C>T	p.R273C	16	64	Missense
350	W1813058	255	1	c.783-15_805delTCCTATCCTGAGTAGTGGTAATCTACTGGGACGGAACA	p.(S261fs)	5	64	Frameshift
351	W1813058	255	1	c.955A>T	p.K319*	6	64	Nonsense
352	W1813877	256	0	c.395A>C	p.K132T	3	na	Missense
353	W1814897	257	0	c.97-2delA	p.?	15	na	Splice
354	W1815244	258	1	c.214_215insG	p.(P72rfs*77)	9	32	Frameshift
355	W1815589	259	0	c.277_278delCT	p.(L93Vfs*55)	3	na	Frameshift
356	W1815589	259	0	c.637C>T	p.R213*	2	na	Nonsense
357	W1818638	260	1	c.701A>C	p.Y234S	62	95	Missense
358	W1819165	261	0	c.476C>T	p.A159V	61	na	Missense
359	W1901123	262	0	c.560-2_561delAGGT	p.?	3	na	Splice
360	W1901231	263	0	c.335_360delGCTTCTTGCATTCTGGGACAGCCAAG	p.(G112Vfs*28)	1	na	Frameshift
361	W1901231	263	0	c.742C>T	p.R248W	2	na	Missense
362	W1901234	264	0	c.844C>G	p.R282G	6	na	Missense
363	W1901419	265	0	c.560-10_560-1delTTGCTCTTAG	c.560-10_560-1delTTGCTCTTAG	3	na	Splice
364	W1901523	266	0	c.919+1G>A	p.?	29	na	Splice
365	W1901693	267	1	c.488A>G	p.Y163C	3	43	Missense
366	W1901693	267	1	c.733G>C	p.G245R	7	43	Missense
367	W1901823	268	0	c.524G>A	p.R175H	2	na	Missense
368	W1901891	269	0	c.541C>T	p.R181C	5	na	Missense
369	W1901891	269	0	c.920-2A>G	p.?	89	na	Splice
370	W1903903	270	0	c.488A>G	p.Y163C	27	na	Missense
371	W1904443	271	0	c.469G>T	p.V157F	7	na	Missense
372	W1904443	271	0	c.349G>T	p.G117W	39	na	Missense
373	W1905244	272	1	c.821T>A	p.V274D	66	91	Missense
374	W1905802	273	1	c.159G>A	p.W53*	61	78	Nonsense
375	W1906166	274	0	c.488A>G	p.Y163C	31	na	Missense
376	W1907155	275	0	c.637C>G	p.R213G	39	na	Missense
377	W1907197	276	0	c.303A>T	p.K101N	49	na	Missense
378	W1907388	277	0	c.672+2T>C	p.?	38	na	Splice
379	W1907388	277	0	c.743G>A	p.R248Q	40	na	Missense
380	W1907404	278	1	c.254delC	p.(P85Lfs*38)	74	90	Frameshift
381	W1907495	279	0	c.416_429delinsGA	p.(K139_V143delinsR)	51	na	In_Frame
382	W1907495	280	0	c.797G>A	p.G266E	44	na	Missense
383	W1907513	281	1	c.308dupA	p.Y103*	15	10	Nonsense
384	W1907513	281	1	c.626_627del	p.(R209Kfs*6)	10	10	Frameshift
385	W1907513	281	1	c.737T>C	p.M246T	7	10	Missense
386	W1907513	281	1	c.701A>G	p.Y234H	6	10	Missense
387	W1907513	281	1	c.673-2A>T	p.?	4	10	Splice
388	W1907513	281	1	c.673-2A>C	p.?	16	10	Splice
389	W1908067	282	0	c.749C>T	p.P250L	49	na	Missense
390	W1908107	283	0	c.702C>A	p.Y234*	2	na	Nonsense
391	W1908798	284	1	c.819_839delTGTTTGTGCCTGTCCTGGGAG	p.(V274_R280del)	54	88	In_Frame
392	W1909083	285	0	c.329G>T	p.R110L	6	na	Missense
393	W1909083	285	0	c.326dupT	p.(R110Pfs*39)	5	na	Frameshift
394	W1909083	285	0	c.517G>T	p.V173L	5	na	Missense
395	W1909083	285	0	c.782+1G>T	p.?	5	na	Splice
396	W1909083	285	0	c.830G>T	p.C277F	3	na	Missense
397	W1909083	285	0	c.949C>T	p.Q317*	3	na	Nonsense
398	W1909326	286	1	no mutation	no mutation	na	13	na
399	W1909457	287	1	c.406C>G	p.Q136E	5	11	Missense
400	W1909457	287	1	c.830G>T	p.C277F	8	11	Missense
401	W1909768	288	0	c.476C>T	p.A159V	66	na	Missense
402	W1909794	289	1	c.842A>T	p.D281V	84	93	Missense
402	W1909930	290	0	c.742C>T	p.R248W	2	na	Missense
404	W1910067	291	0	c.701A>G	p.Y234C	2	na	Missense
405	W1910373	292	1	c.749C>T	p.P250L	93	99	Missense
406	W1911114	293	1	c.701A>G	p.Y234H	6	61	Missense
407	W1911114	293	1	c.403delT	p.(C135Afs*35)	37	61	Frameshift
408	W1911162	294	0	c.337T>G	p.F113V	34	na	Missense
409	W1911488	295	0	c.733G>A	p.G245S	3	na	Missense
410	W1911488	295	0	c.739A>G	p.B247D	11	na	Missense
411	W1911488	295	0	c.817C>T	p.R273C	6	na	Missense
412	W1911488	295	0	c.843C>A	p.D281E	36	na	Missense
413	W1911557	296	0	c.403T>C	p.C135R	45	na	Missense
414	W1911557	296	0	c.427G>A	p.V143M	47	na	Missense
415	W1911653	297	1	c.701A>C	p.Y234S	55	95	Missense
416	W1911766	298	0	c.312_320delGGGCAGCTA	p.(Q104_T107delinsH)	36	na	In_Frame
417	W1911897	299	1	no mutation	no mutation	na	72	na
418	W1912022	300	1	c.725G>C	p.C242S	3	58	Missense
419	W1912022	300	1	c.536A>G	p.H179R	23	58	Missense
420	W1912022	300	1	c.646G>A	p.V2I6M	4	58	Missense
421	W1912729	301	0	c.730G>T	p.G244C	34	na	Missense
422	W1913580	302	1	c.217_223delGTGGCCC	p.(V73Lfs*48)	69	73	Frameshift
423	W1913606	303	1	c.128delT	p.(L43*)	52	60	Frameshift
424	W1913606	303	1	c.376-2A>G	p.?	18	60	Splice
425	W1913869	304	1	c.839G>A	p.R280K	33	98	Missense
426	W1913961	305	1	c.395A>G	p.K132R	3	59	Missense
427	W1913961	305	1	c.469_477delGTCCGCGCC	p.(V157_A159del)	4	59	In_Frame
428	W1913961	305	1	c.503A>G	p.H168R	14	59	Missense
429	W1913961	305	1	c.528C>G	p.C176W	5	59	Missense
430	W1913990	306	1	c.711G>T	p.M237I	90	97	Missense
431	W1914302	307	0	c.659A>G	p.Y220C	5	na	Missense
432	W1914360	308	0	c.389T>A	p.L130H	65	na	Missense
433	W1914360	308	0	c.406delC	p.(Q136Nfs*34)	5	na	Frameshift
434	W1914861	309	0	c.536A>T	p.H179L	8	na	Missense
435	W1915791	310	1	c.817C>T	p.R273C	36	84	Missense
436	W1916065	311	1	c.473G>T	p.R158L	51	59	Missense
437	W1916286	312	1	c.842A>T	p.D281V	45	73	Missense
438	W1916293	313	0	c.713G>A	p.C238Y	68	na	Missense
439	W1916396	314	0	c.524G>A	p.R175H	14	na	Missense
440	W1916396	314	0	c.652_654delGTG	p.(V218del)	13	na	In_Frame
441	W1918708	315	0	c.578A>G	p.H193R	2	na	Missense
442	W1918723	316	1	no mutation	no mutation	na	30	na
443	W1918811	317	1	c.842A>T	p.D281V	77	89	Missense
444	W1918899	318	1	c.740A>T	p.N247I	17	53	Missense
445	W1919637	319	0	c.801delG	p.(N268Tfs*77)	6	na	Frameshift
446	W1919744	320	0	c.743G>A	p.R248Q	2	na	Missense
