# Supplementary material for: TP53 Mutations Identified Using NGS Comprise the Overwhelming Majority of TP53 Disruptions in CLL: Results From a Multicentre Study
Source: Front Oncol. 2022 Jun 28;12:909615. doi: 10.3389/fonc.2022.909615 (PMC9273895; doi:10.3389/fonc.2022.909615)
Supplement: Supplementary Table 2 — Sequencing metrics from Amplicon and Capture technologies. [file Table_2.xlsx]

## Sheet: Amplicon
	Read depths
	Min	T-Quartile	Median	Third Quartile	Max
Amplicon	1060	15042	21897	30230	149222

## Sheet: Capture
Source ref 15
Blood Adv. (2021) 5(16):3188-3198
		Validation (All) b	Validation (HMW) c	Validation (FFPE) d
	Proficiencya
	(n = 98)	(n = 308)	(n = 220)	(n = 88)
Total Reads - Average	17594145	12711040	13282842	11281534
Total Reads - SD	6914318	3619403	3305593	3978340
Unique PF Reads - Average	10977284	7261695	7700370	6165008
Unique PF Reads - SD	4337890	2585797	2625606	2130213
% PCR Duplicates - Average	37.3	45.7	45.2	47
% PCR Duplicates - SD	13.4	10.4	10.5	10
Coverage Depth - Average	1628.2	1037.9	1067	965.3
Coverage Depth - SD	627.1	422.7	417.4	429.7
